# Supplementary material for: Dual Targeting of MDM4 and FTH1 by MMRi71 for Induced Protein Degradation and p53-Independent Apoptosis in Leukemia Cells
Source: Molecules. 2022 Nov 8;27(22):7665. doi: 10.3390/molecules27227665 (PMC9695299; doi:10.3390/molecules27227665)
Supplement: Supplementary file 1 [file molecules-27-07665-s001.zip]

Archive with 1 entries (1 files):
- molecules-1981371-supplementary.pdf
